# Supplementary material for: Can FoCUS Speed Up the Management of Acute Coronary Syndrome in the Emergency Department?
Source: Medicina (Kaunas). 2026 May 23;62(6):1013. doi: 10.3390/medicina62061013 (PMC13303881; doi:10.3390/medicina62061013)
Supplement: Supplementary file 1 [file medicina-62-01013-s001.zip]

Archive with 12 entries (12 files):
- Video legends.pdf
- Video_S10_AORTIC_D.mp4
- Video_S1_RWMA.mp4
- Video_S2_diffuse_LV_HYPOKINESIA.mp4
- Video_S3_MR 4CV.mp4
- Video_S4_MR 3CV.mp4
- Video_S5a_SEPTAL_RUPTURE.mp4
- Video_S5b_SEPTAL_RUPTURE_COLOR.mp4
- Video_S6_RUPTURE.mp4
- Video_S7_takotsubo.mp4
- Video_S8_McCONNELL_N.mp4
- Video_S9_TAMPONADE.mp4
